# Supplementary material for: An In Vitro Examination of Whether Kratom Extracts Enhance the Cytotoxicity of Low-Dose Doxorubicin against A549 Human Lung Cancer Cells
Source: Molecules. 2024 Mar 21;29(6):1404. doi: 10.3390/molecules29061404 (PMC10974887; doi:10.3390/molecules29061404)
Supplement: Supplementary file 1 [file molecules-29-01404-s001.zip]

Archive with 1 entries (1 files):
- molecules-2888346-supplementary.pdf
